# Supplementary material for: Geostatistical analysis of disease data: visualization and propagation of spatial uncertainty in cancer mortality risk using Poisson kriging and p-field simulation
Source: Int J Health Geogr. 2006 Feb 9;5:7. doi: 10.1186/1476-072X-5-7 (PMC1388192; doi:10.1186/1476-072X-5-7)
Supplement: Additional File 1 — Input data file for poisson_kriging.exe. This dataset follows the Geo-EAS format and includes, for 295 counties of New England, the following information: FIPS code, spatial coordinates of the county geographic centroid, age-adjusted pancreatic cancer mortality rate per 100,000 person-years, and the population at risk for the 1970–1994 period. [file 1476-072X-5-7-S1.dat]

Pancreas-mortality.dat
5
FIPS 
X coord (km)             
Y coord (km)                  
Pancreatic cancer rates (WF, 1970-1994)        
Population at risk       
9001        1861.838    644.733     7.5031      13767642
9003        1900.101    716.105     7.3003      14478857
9005        1859.648    704.498     7.485       2899131
9007        1925.468    682.736     8.0067      2235627
9009        1895.472    668.665     7.3482      13935385
9011        1959.665    694.247     8.3866      3696373
9013        1930.567    729.482     6.9481      1367280
9015        1959.044    734.023     7.3016      1616084
10001       1737.483    365.399     5.387       1095229
10003       1719.203    417.794     6.6727      5380131
10005       1762.5      322.009     5.8374      1764484
23001       2031.092    1023.432    6.4364      1817786
23003       2075.756    1324.293    6.4679      1406948
23005       2027.391    985.438     6.918       4191962
23007       1989.072    1105.008    7.3807      474209
23009       2157.14     1113.407    5.7325      1029219
23011       2057.431    1058.77     7.3919      1948078
23013       2114.026    1041.941    6.581       774958
23015       2085.481    1025.93     8.2238      620151
23017       1978.321    1048.372    8.241       897949
23019       2111.337    1188.982    6.5022      2214635
23021       2050.269    1221.828    8.96        345982
23023       2064.523    1008.247    8.5261      469147
23025       2009.708    1172.687    7.8309      778965
23027       2102.26     1082.405    6.7192      491129
23029       2200.791    1171.494    8.4036      678280
23031       2012.527    938.732     7.5013      2572887
24001       1463.97     371.292     5.5492      1711958
24003       1652.493    338.063     6.0658      3841208
24005       1639.435    387.281     7.2647      10599199
24009       1666.426    287.305     5.1542      407434
24011       1720.53     337.48      7.0049      371168
24013       1604.846    392.107     7.614       1431573
24015       1695.066    411.567     7.2587      785264
24017       1631.206    276.5       8.5524      549553
24019       1713.74     289.528     5.2675      493592
24021       1575.61     375.669     6.5716      1597784
24023       1417.602    352.641     4.7098      445878
24025       1664.2      403.394     5.4319      1564830
24027       1619.27     359.419     7.4308      1090057
24029       1693.437    375.041     10.3827     288942
24031       1599.109    342.111     7.105       8374384
24033       1636.094    314.451     6.9783      5044208
24035       1699.694    354.973     5.3679      372585
24037       1668.188    260.533     5.1178      527570
24039       1744.643    255.322     7.5205      319127
24041       1700.565    320.577     7.5957      513448
24043       1538.059    383.557     6.4096      1981403
24045       1749.929    286.068     4.6645      964733
24047       1778.207    274.028     5.9899      534232
24510       1645.215    370.339     8.1889      9122105
25001       2096.95     758.377     8.1484      4184870
25003       1847.297    767.97      7.0963      3100207
25005       2029.974    748.588     7.0112      9256618
25007       2077.62     715.627     7.514       199627
25009       2017.914    846.547     7.4162      12998570
25011       1890.413    803.182     7.3798      1192444
25013       1899.272    753.952     7.1933      8521819
25015       1891.319    775.529     7.5198      2021330
25017       1987.98     817.227     7.239       24519962
25019       2128.227    716.236     6.4704      139094
25021       2011.818    786.281     7.4532      11994848
25023       2049.301    772.093     7.6869      6244389
25025       2018.708    808.09      7.7451      11026326
25027       1950.905    792.017     7.0453      12433821
33001       1955.97     928.102     7.2432      828363
33003       1962.948    970.734     7.8565      585502
33005       1908.091    846.597     7.4399      1115606
33007       1931.364    1056.163    5.9307      741902
33009       1913.17     965.443     6.5264      1149178
33011       1950.102    857.033     7.4282      4590614
33013       1942.192    899.024     6.7225      1770174
33015       1994.347    876.888     7.4163      2737214
33017       1993.193    912.427     8.5742      1352895
33019       1898.118    895.097     6.2774      653136
34001       1803.928    424.909     7.2282      3804543
34003       1814.363    598.076     7.5269      15677106
34005       1793.24     468.503     7.4888      4419933
34007       1770.745    455.217     6.9475      6923353
34009       1800.441    386.712     7.2781      2143416
34011       1768.886    405.166     5.9582      2030814
34013       1804.938    575.609     7.8048      11621053
34015       1757.839    442.264     6.5488      2580625
34017       1820.358    573.127     7.0899      9591109
34019       1756.099    539.239     7.8037      1268629
34021       1780.273    512.286     7.1382      4791124
34023       1800.461    534.53      8.3685      8400550
34025       1820.282    518.668     7.7807      8482527
34027       1778.58     578.282     7.5698      5799360
34029       1824.999    477.095     7.6357      9206752
34031       1794.229    601.507     8.1892      7473257
34033       1743.749    424.358     8.0147      960734
34035       1780.212    544.263     7.9294      2951043
34037       1759.86     605.817     7.5299      1474123
34039       1802.702    560.344     7.7296      8926723
34041       1741.879    569.427     7.419       1550074
36001       1780.37     778.701     7.2886      5501742
36003       1464.383    671.793     7.4679      883782
36007       1643.895    697.261     7.0702      4144154
36009       1412.004    660.899     6.6483      1489102
36011       1567.409    767.994     8.1094      1479764
36013       1356.82     648.818     6.7665      2867065
36015       1568.899    679.054     7.2644      1899675
36017       1652.678    737.053     5.9919      917905
36019       1748.126    1016.798    7.2938      1028270
36021       1816.511    746.717     6.1356      1352760
36023       1613.64     740.537     6.2105      788986
36025       1711.404    716.607     8.0942      963653
36027       1820.48     691.866     7.453       3756876
36029       1397.286    716.704     7.5678      17812310
36031       1756.997    946.768     8.0133      723796
36033       1703.982    988.841     8.3296      780349
36035       1731.945    826.092     7.0362      1151189
36037       1435.479    750.696     7.2377      1050057
36039       1776.703    740.669     10.4379     833501
36041       1712.265    884.16      9.4219      95522
36043       1681.797    849.16      7.984       1290080
36045       1591.058    901.569     7.5588      1666931
36049       1634.76     880.915     5.9144      439605
36051       1474.604    727.335     7.6612      874536
36053       1638.146    781.968     7.1274      982125
36055       1471.943    774.52      7.3174      11534151
36057       1735.776    802.712     6.8249      1333352
36059       1859.481    583.058     8.6735      21675218
36061       1833.296    571.804     7.8068      113452384
36063       1387.203    764.452     7.2811      3969180
36065       1648.7      822.122     6.8283      4818183
36067       1594.327    783.171     7.5942      7703247
36069       1509.773    748.474     7.1697      1492391
36071       1784.44     641.734     9.4262      3893403
36073       1427.158    777.602     7.594       671582
36075       1588.644    830.11      7.9645      1582020
36077       1695.279    762.909     5.8562      1263618
36079       1828.53     654.872     7.2693      990466
36083       1814.266    799.478     7.5312      2668897
36087       1813.514    619.948     7.8784      3427092
36089       1647.136    965.113     6.7737      1845372
36091       1776.083    835.503     8.7384      2174311
36093       1768.135    800.272     7.8432      3059975
36095       1743.524    768.367     6.3893      453883
36097       1553.815    704.881     6.327       300300
36099       1549.225    747.641     6.038       629347
36101       1515.938    683.051     7.1154      1756753
36103       1915.389    611.531     8.8825      17033494
36105       1739.27     667.279     9.1729      1111971
36107       1604.558    690.103     5.8613      682442
36109       1584.767    717.94      6.4916      1062912
36111       1775.803    695.783     7.4828      2793072
36113       1765.627    885.218     6.787       1060851
36115       1804.537    866.277     6.1568      974532
36117       1524.411    786.164     6.1811      1375159
36119       1835.05     625.859     7.9911      15767542
36121       1439.249    717.427     6.0821      657667
36123       1529.436    727.3       7.9548      414843
42001       1581.896    422.566     3.8163      1257762
42003       1340.533    445.958     7.084       27752682
42005       1376.444    491.229     5.8451      1573967
42007       1306.033    464.217     6.1257      3509803
42009       1473.199    416.844     5.5332      849418
42011       1676.103    504.501     6.6698      6282047
42013       1475.132    471.396     6.9351      2782944
42015       1596.431    644.753     5.452       1118855
42017       1745.747    510.509     6.9964      6517637
42019       1337.581    495.736     6.1302      2365339
42021       1444.563    467.248     5.7813      3701589
42023       1467.429    578.566     3.8629      129436
42025       1682.552    563.327     6.4324      1212611
42027       1509.601    528.011     5.9055      1388536
42029       1701.412    459.217     6.2676      4419554
42031       1372.495    533.887     8.9504      737397
42033       1454.152    526.724     5.9879      1653334
42035       1517.722    565.585     4.9366      708989
42037       1622.443    565.539     6.2643      1181297
42039       1307.229    578.588     5.2054      1632919
42041       1571.888    454.22      5.5688      3070679
42043       1605.985    489.78      6.5872      4053315
42045       1731.162    458.882     7.0667      9990519
42047       1431.249    570.961     5.8358      651153
42049       1307.379    613.359     6.5733      4609557
42051       1378.527    390.133     6.0826      3140104
42053       1381.494    571.696     6.3842      109645
42055       1538.894    420.211     6.7274      2081041
42057       1506.347    414.37      3.4315      203992
42059       1331.647    374.499     5.2932      793470
42061       1507.206    470.204     5.8329      737197
42063       1410.564    479.038     5.3442      1478238
42065       1408.406    532.973     7.7307      983093
42067       1552.137    491.8       5.8159      343884
42069       1678.175    621.735     6.2602      5590875
42071       1658.637    457.683     6.2582      6567383
42073       1301.504    498.514     4.8076      2100840
42075       1633.633    489.634     6.1332      2038087
42077       1699.398    531.847     6.2667      5265930
42079       1653.434    586.897     6.8611      8161956
42081       1561.974    586.929     6.5062      2259383
42083       1429.973    614.049     5.2152      1073784
42085       1301.955    534.193     7.8494      2497006
42087       1533.026    497.337     5.328       938438
42089       1708.892    585.344     5.8481      1333766
42091       1727.425    492.005     6.5689      12269939
42093       1601.98     559.115     7.4888      400598
42095       1719.227    552.709     7.0891      4217743
42097       1602.281    538.358     6.2077      2303590
42099       1566.735    479.802     4.9214      548624
42101       1751.282    473.815     7.6657      24890096
42103       1727.248    620.441     8.1588      404471
42105       1485.713    617.459     6.8737      334608
42107       1645.948    531.464     6.5973      3774271
42109       1574.196    523.705     4.5552      526870
42111       1429.077    404.895     5.6572      1573216
42113       1604.482    607.259     3.6924      162495
42115       1653.356    660.623     6.9506      719362
42117       1537.046    630.793     4.8285      683442
42119       1570.674    544.899     8.9175      493411
42121       1341.059    551.942     3.4495      1188578
42123       1372.481    604.375     6.7741      900488
42125       1323.351    411.319     5.6483      4178248
42127       1697.569    650.775     7.1718      780836
42129       1386.094    435.697     6.5644      7129364
42131       1643.014    623.828     6.2984      396926
42133       1621.557    436.299     6.459       5310419
44001       2018.67     735.083     6.4735      849617
44003       1996.376    725.363     7.0537      2849568
44005       2024.35     720.359     7.5551      1376553
44007       1990.69     746.861     6.7222      12287644
44009       1998.806    702.907     7.1768      1490915
50001       1808.106    949.744     5.2296      401560
50003       1838.614    842.558     5.2404      648805
50005       1876.671    1016.293    4.579       458615
50007       1801.416    997.687     6.8946      1464914
50009       1897.546    1052.122    3.8861      102930
50011       1804.066    1043.34     6.0769      608863
50013       1776.206    1029.701    8.5747      69973
50015       1831.39     1021.185    8.3137      240566
50017       1868.238    961.499     7.7086      376203
50019       1855.796    1053.098    6.1949      387415
50021       1828.363    902.576     6.4431      1132995
50023       1842.32     985.569     8.216       949367
50025       1869.728    844.938     6.6641      780300
50027       1863.601    911.308     5.0118      957739
54001       1363.819    298.004     4.5345      308744
54003       1523.012    364.774     5.9296      758904
54005       1237.942    151.925     5.0071      419404
54007       1310.826    240.027     7.9875      275430
54009       1294.421    416.123     6.528       520833
54011       1185.819    189.122     6.3344      2083859
54013       1274.528    250.878     4.2044      166492
54015       1284.215    209.189     6.6192      181290
54017       1301.757    303.317     6.4948      138572
54019       1291.757    160.912     5.0832      944287
54021       1294.984    263.245     2.2813      175338
54023       1432.313    306.751     4.6861      170717
54025       1346.972    160.512     6.0359      745539
54027       1476.917    339.294     5.0971      255046
54029       1290.132    443.507     6.7037      656353
54031       1462.606    301.264     6.3622      157178
54033       1329.002    309.453     6.6758      1572845
54035       1226.945    242.338     4.1627      408388
54037       1540.317    350.091     7.0399      383528
54039       1248.116    189.201     6.3204      3907980
54041       1323.759    275.855     4.6859      448152
54043       1204.464    163.909     5.7667      346818
54045       1221.945    127.52      6.3874      641888
54047       1253.795    81.071      5.7309      523477
54049       1336.359    336.365     5.3762      1339235
54051       1294.662    369.243     5.9348      673990
54053       1198.145    230.426     9.3665      416377
54055       1300.057    91.37       5.0447      1248835
54057       1447.042    344.65      4.2917      466015
54059       1206.183    113.628     5.2627      437038
54061       1350.676    352.276     4.5158      1040790
54063       1345.627    116.494     5.4452      257107
54065       1501.911    371.539     6.2456      224157
54067       1311.008    193.918     4.7757      439726
54069       1294.176    395.878     6.5423      1390948
54071       1427.471    257.784     10.4056     172983
54073       1261.864    308.361     5.0829      137716
54075       1378.202    209.289     11.5584     190337
54077       1385.51     339.802     5.2371      534647
54079       1212.778    203.221     5.602       499821
54081       1281.686    130.102     7.2287      1341873
54083       1380.917    260.024     6.2473      544235
54085       1272.988    288.461     7.0861      282242
54087       1256.762    233.32      5.3736      334970
54089       1317.173    122.495     2.7507      327189
54091       1356.22     320.074     2.1827      366518
54093       1401.099    302.112     4.1478      168764
54095       1282.991    322.33      4.5486      197863
54097       1348.353    268.954     4.3621      412645
54099       1174.226    156.461     6.5552      686477
54101       1339.905    221.645     4.3949      204782
54103       1301.494    341.124     5.7281      384071
54105       1249.198    266.896     4.1113      97292
54107       1234.482    285.998     6.9168      1662618
54109       1258.615    108.092     6.5751      380222
