# Supplementary material for: Geostatistical analysis of disease data: visualization and propagation of spatial uncertainty in cancer mortality risk using Poisson kriging and p-field simulation
Source: Int J Health Geogr. 2006 Feb 9;5:7. doi: 10.1186/1476-072X-5-7 (PMC1388192; doi:10.1186/1476-072X-5-7)
Supplement: Additional File 4 — Input parameter file for pfield.exe. This text file includes all the variables and names of input/output files required by the program, as well as the parameters for the simulation procedure. [file 1476-072X-5-7-S4.par]

                  Parameters for P-FIELD simulation
                  **********************************

START OF PARAMETERS:
pancreasrisk.out               \Poisson_kriging.exe risk output file (GEO-EAS format)
100pancreas-pfield.out         \Output file for simulations (GEO-EAS format)
pancreasrisk.out               \File with centroid coordinates
1 2 3                          \Column numbers for unit ID + X & Y coordinates
295                            \Number of units to simulate
100                            \Number of realizations to generate
69069                          \Random number seed
32                             \Max. number of previously simulated values
0.0494                         \Nugget effect
2                              \Number of basic semivariogram models
5                              \Type of model (1st structure)
0.3509                         \Sill
737.0569    375.8447           \Max. range, Min. range
348.1476                       \Azimuth for max. range
1                              \Type of model (2nd structure)
0.1940                         \Sill
450.4064    108.2564           \Max. range, Min. range          
88.8730                        \Azimuth for max. range

Type of semivariogram model:
1 => spherical
2 => exponential
5 => cubic
