# Supplementary material for: Geostatistical analysis of disease data: visualization and propagation of spatial uncertainty in cancer mortality risk using Poisson kriging and p-field simulation
Source: Int J Health Geogr. 2006 Feb 9;5:7. doi: 10.1186/1476-072X-5-7 (PMC1388192; doi:10.1186/1476-072X-5-7)
Supplement: Additional File 6 — Animated display of 200 realizations of the local cluster analysis of mortality risk values for pancreatic cancer. [file 1476-072X-5-7-S6.zip]

Archive with 1 entries (1 files):
- pancreas-LCA.avi
